# Supplementary material for: Dietary Walnuts Prevented Indomethacin-Induced Gastric Damage via AP-1 Transcribed 15-PGDH, Nrf2-Mediated HO-1, and n-3 PUFA-Derived Resolvin E1
Source: Int J Mol Sci. 2024 Jun 30;25(13):7239. doi: 10.3390/ijms25137239 (PMC11242660; doi:10.3390/ijms25137239)
Supplement: Supplementary file 1 [file ijms-25-07239-s001.zip]

Archive with 1 entries (1 files):
- ijms-3049024-supplementary.pdf
